# Supplementary material for: Composition of mucus- and digesta-associated bacteria in growing pigs with and without diarrhea differed according to the presence of colonic inflammation
Source: BMC Microbiol. 2023 May 20;23:145. doi: 10.1186/s12866-023-02874-1 (PMC10199627; doi:10.1186/s12866-023-02874-1)
Supplement: Supplementary file 2 — Additional file 2. [file 12866_2023_2874_MOESM2_ESM.xlsx]

## Sheet: MAB_DAB_metadata
SampleID	pig_no	age	sex	weight	pen	round	sample_type	segment	pH	diar_qual	diar_quant	DM	diar_score	neut_infilt	inflammed	status	SCFA	Acetate	Propionate	Butyrate	Iso.acids	Valerate	Indoles	L.tryptophan	Indol.3.acetate	Indol.3.propionate	Indol.1.benzopyrrol	Indol.3.methylindole	Biogenic_amines	L.threonine	Agmatine	DL.methionine	L.valine	L.lysine	Putrescine	Cadaverine	Ammonia
F.1	pig1	w8	F	25.9	pen876	r1	Digesta	Col2	6.14	Yes	Yes	11.7	3	No	No	DiarNoInfl	107.184	62.393	28.9515	9.571	1.164	5.105	36.935	13.79	4.73	1.43	3.51	13.475	495.209	40.022	57.473	14.7	47.824	154.665	61.417	119.109	10.4517
F.10	pig5	w11	M	32.8	pen802	r1	Digesta	Col3	6.99	Yes	Yes	10.2	4	No	No	DiarInfl	67.3395	46.669	13.9675	4.344	1.1	1.259	11.245	2.42	3.78	0.78	2.74	1.525	366.43	5.616	19.894	3.586	27.396	101.743	18.884	189.31	6.54552
F.101	pig1	w8	F	25.9	pen876	r1	Mucose	Col2	NA	Yes	Yes	11.7	3	No	No	DiarNoInfl	NA	NA	NA	0	NA	NA	NA	NA	NA	NA	NA	NA	0	NA	NA	NA	NA	NA	NA	NA	NA
F.102	pig1	w8	F	25.9	pen876	r1	Mucose	Col3	NA	Yes	Yes	11.7	3	No	No	DiarNoInfl	NA	NA	NA	0	NA	NA	NA	NA	NA	NA	NA	NA	0	NA	NA	NA	NA	NA	NA	NA	NA
F.103	pig2	w8	M	22.3	pen876	r1	Mucose	Col2	NA	No	No	21.2	1	Yes	Yes	NoDiar	NA	NA	NA	0	NA	NA	NA	NA	NA	NA	NA	NA	0	NA	NA	NA	NA	NA	NA	NA	NA
F.104	pig2	w8	M	22.3	pen876	r1	Mucose	Col3	NA	No	No	21.2	1	No	No	NoDiar	NA	NA	NA	0	NA	NA	NA	NA	NA	NA	NA	NA	0	NA	NA	NA	NA	NA	NA	NA	NA
F.105	pig3	w8	F	22.1	pen876	r1	Mucose	Col2	NA	Yes	No	20	1	No	Yes	NoDiar	NA	NA	NA	0	NA	NA	NA	NA	NA	NA	NA	NA	0	NA	NA	NA	NA	NA	NA	NA	NA
F.106	pig3	w8	F	22.1	pen876	r1	Mucose	Col3	NA	Yes	No	20	1	No	Yes	NoDiar	NA	NA	NA	0	NA	NA	NA	NA	NA	NA	NA	NA	0	NA	NA	NA	NA	NA	NA	NA	NA
F.107	pig4	w11	M	32.3	pen802	r1	Mucose	Col2	NA	No	No	26	1	No	No	NoDiar	NA	NA	NA	0	NA	NA	NA	NA	NA	NA	NA	NA	0	NA	NA	NA	NA	NA	NA	NA	NA
F.108	pig4	w11	M	32.3	pen802	r1	Mucose	Col3	NA	No	No	26	1	No	No	NoDiar	NA	NA	NA	0	NA	NA	NA	NA	NA	NA	NA	NA	0	NA	NA	NA	NA	NA	NA	NA	NA
F.109	pig5	w11	M	32.8	pen802	r1	Mucose	Col2	NA	Yes	Yes	10.2	4	Yes	Yes	DiarInfl	NA	NA	NA	0	NA	NA	NA	NA	NA	NA	NA	NA	0	NA	NA	NA	NA	NA	NA	NA	NA
F.11	pig6	w11	M	29	pen802	r1	Digesta	Col2	6.72	No	Yes	14.2	3	No	Yes	DiarInfl	102.502	60.364	23.5705	12.715	2.336	3.517	31.305	8.99	1.07	1.88	3.6	15.765	272.998	10.512	18.827	5.711	29.458	135.5	40.433	32.557	8.82199
F.110	pig5	w11	M	32.8	pen802	r1	Mucose	Col3	NA	Yes	Yes	10.2	4	No	No	DiarInfl	NA	NA	NA	0	NA	NA	NA	NA	NA	NA	NA	NA	0	NA	NA	NA	NA	NA	NA	NA	NA
F.111	pig6	w11	M	29	pen802	r1	Mucose	Col2	NA	No	Yes	14.2	3	No	Yes	DiarInfl	NA	NA	NA	0	NA	NA	NA	NA	NA	NA	NA	NA	0	NA	NA	NA	NA	NA	NA	NA	NA
F.112	pig6	w11	M	29	pen802	r1	Mucose	Col3	NA	No	Yes	14.2	3	No	No	DiarInfl	NA	NA	NA	0	NA	NA	NA	NA	NA	NA	NA	NA	0	NA	NA	NA	NA	NA	NA	NA	NA
F.113	pig7	w11	M	20.8	pen806	r1	Mucose	Col2	NA	Yes	Yes	14.9	3	No	No	DiarNoInfl	NA	NA	NA	0	NA	NA	NA	NA	NA	NA	NA	NA	0	NA	NA	NA	NA	NA	NA	NA	NA
F.114	pig7	w11	M	20.8	pen806	r1	Mucose	Col3	NA	Yes	Yes	14.9	3	No	No	DiarNoInfl	NA	NA	NA	0	NA	NA	NA	NA	NA	NA	NA	NA	0	NA	NA	NA	NA	NA	NA	NA	NA
F.115	pig8	w11	M	33.8	pen806	r1	Mucose	Col2	NA	No	No	25.9	1	No	No	NoDiar	NA	NA	NA	0	NA	NA	NA	NA	NA	NA	NA	NA	0	NA	NA	NA	NA	NA	NA	NA	NA
F.116	pig8	w11	M	33.8	pen806	r1	Mucose	Col3	NA	No	No	25.9	1	Yes	No	NoDiar	NA	NA	NA	0	NA	NA	NA	NA	NA	NA	NA	NA	0	NA	NA	NA	NA	NA	NA	NA	NA
F.117	pig9	w11	M	25.1	pen806	r1	Mucose	Col2	NA	Yes	Yes	12.5	3	No	Yes	DiarInfl	NA	NA	NA	0	NA	NA	NA	NA	NA	NA	NA	NA	0	NA	NA	NA	NA	NA	NA	NA	NA
F.118	pig9	w11	M	25.1	pen806	r1	Mucose	Col3	NA	Yes	Yes	12.5	3	No	No	DiarInfl	NA	NA	NA	0	NA	NA	NA	NA	NA	NA	NA	NA	0	NA	NA	NA	NA	NA	NA	NA	NA
F.119	pig10	w12	M	41.6	pen804	r1	Mucose	Col2	NA	Yes	Yes	11.5	3	No	Yes	DiarInfl	NA	NA	NA	0	NA	NA	NA	NA	NA	NA	NA	NA	0	NA	NA	NA	NA	NA	NA	NA	NA
F.12	pig6	w11	M	29	pen802	r1	Digesta	Col3	6.76	No	Yes	14.2	3	No	No	DiarInfl	89.2555	53.447	19.5695	10.833	2.284	3.122	29.885	9.79	1.97	1.81	3.59	12.725	258.555	7.058	15.753	4.271	23.593	135.56	42.285	30.035	9.32644
F.121	pig11	w12	M	29.4	pen804	r1	Mucose	Col2	NA	Yes	Yes	10.5	3	No	No	DiarInfl	NA	NA	NA	0	NA	NA	NA	NA	NA	NA	NA	NA	0	NA	NA	NA	NA	NA	NA	NA	NA
F.122	pig11	w12	M	29.4	pen804	r1	Mucose	Col3	NA	Yes	Yes	10.5	3	No	Yes	DiarInfl	NA	NA	NA	0	NA	NA	NA	NA	NA	NA	NA	NA	0	NA	NA	NA	NA	NA	NA	NA	NA
F.123	pig12	w12	M	23.2	pen804	r1	Mucose	Col2	NA	Yes	Yes	11	4	Yes	No	DiarInfl	NA	NA	NA	0	NA	NA	NA	NA	NA	NA	NA	NA	0	NA	NA	NA	NA	NA	NA	NA	NA
F.124	pig12	w12	M	23.2	pen804	r1	Mucose	Col3	NA	Yes	Yes	11	4	No	Yes	DiarInfl	NA	NA	NA	0	NA	NA	NA	NA	NA	NA	NA	NA	0	NA	NA	NA	NA	NA	NA	NA	NA
F.125	pig13	w12	F	23.1	pen808	r1	Mucose	Col2	NA	No	Yes	15.2	3	No	Yes	DiarInfl	NA	NA	NA	0	NA	NA	NA	NA	NA	NA	NA	NA	0	NA	NA	NA	NA	NA	NA	NA	NA
F.126	pig13	w12	F	23.1	pen808	r1	Mucose	Col3	NA	No	Yes	15.2	3	Yes	Yes	DiarInfl	NA	NA	NA	0	NA	NA	NA	NA	NA	NA	NA	NA	0	NA	NA	NA	NA	NA	NA	NA	NA
F.127	pig14	w12	F	35	pen808	r1	Mucose	Col2	NA	Yes	Yes	15.1	3	No	Yes	DiarInfl	NA	NA	NA	0	NA	NA	NA	NA	NA	NA	NA	NA	0	NA	NA	NA	NA	NA	NA	NA	NA
F.128	pig14	w12	F	35	pen808	r1	Mucose	Col3	NA	Yes	Yes	15.1	3	No	Yes	DiarInfl	NA	NA	NA	0	NA	NA	NA	NA	NA	NA	NA	NA	0	NA	NA	NA	NA	NA	NA	NA	NA
F.129	pig15	w12	F	27.3	pen807	r1	Mucose	Col2	NA	Yes	Yes	12.9	3	Yes	Yes	DiarInfl	NA	NA	NA	0	NA	NA	NA	NA	NA	NA	NA	NA	0	NA	NA	NA	NA	NA	NA	NA	NA
F.13	pig7	w11	M	20.8	pen806	r1	Digesta	Col2	5.9	Yes	Yes	14.9	3	No	No	DiarNoInfl	130.234	71.425	36.2935	16.154	0.799	5.563	38.605	7.66	5.83	1.48	0.95	22.685	305.303	17.202	19.301	6.321	21.944	59.2855	44.485	136.765	7.59321
F.130	pig15	w12	F	27.3	pen807	r1	Mucose	Col3	NA	Yes	Yes	12.9	3	Yes	Yes	DiarInfl	NA	NA	NA	0	NA	NA	NA	NA	NA	NA	NA	NA	0	NA	NA	NA	NA	NA	NA	NA	NA
F.131	pig22	w8	M	19.3	pen867	r2	Mucose	Col2	NA	No	Yes	15.7	3	Yes	No	DiarInfl	NA	NA	NA	0	NA	NA	NA	NA	NA	NA	NA	NA	0	NA	NA	NA	NA	NA	NA	NA	NA
F.132	pig22	w8	M	19.3	pen867	r2	Mucose	Col3	NA	No	Yes	15.7	3	Yes	No	DiarInfl	NA	NA	NA	0	NA	NA	NA	NA	NA	NA	NA	NA	0	NA	NA	NA	NA	NA	NA	NA	NA
F.133	pig23	w8	F	16.5	pen872	r2	Mucose	Col2	NA	Yes	Yes	7.95	4	No	No	DiarNoInfl	NA	NA	NA	0	NA	NA	NA	NA	NA	NA	NA	NA	0	NA	NA	NA	NA	NA	NA	NA	NA
F.134	pig23	w8	F	16.5	pen872	r2	Mucose	Col3	NA	Yes	Yes	7.95	4	No	No	DiarNoInfl	NA	NA	NA	0	NA	NA	NA	NA	NA	NA	NA	NA	0	NA	NA	NA	NA	NA	NA	NA	NA
F.135	pig24	w12	F	39.6	pen877	r2	Mucose	Col2	NA	Yes	Yes	13.4	3	No	Yes	DiarInfl	NA	NA	NA	0	NA	NA	NA	NA	NA	NA	NA	NA	0	NA	NA	NA	NA	NA	NA	NA	NA
F.136	pig24	w12	F	39.6	pen877	r2	Mucose	Col3	NA	Yes	Yes	13.4	3	No	Yes	DiarInfl	NA	NA	NA	0	NA	NA	NA	NA	NA	NA	NA	NA	0	NA	NA	NA	NA	NA	NA	NA	NA
F.137	pig25	w8	M	23.2	pen866	r2	Mucose	Col2	NA	No	Yes	13.7	3	No	No	DiarNoInfl	NA	NA	NA	0	NA	NA	NA	NA	NA	NA	NA	NA	0	NA	NA	NA	NA	NA	NA	NA	NA
F.138	pig25	w8	M	23.2	pen866	r2	Mucose	Col3	NA	No	Yes	13.7	3	Yes	No	DiarNoInfl	NA	NA	NA	0	NA	NA	NA	NA	NA	NA	NA	NA	0	NA	NA	NA	NA	NA	NA	NA	NA
F.139	pig26	w8	F	16.3	pen866	r2	Mucose	Col2	NA	Yes	No	27.5	1	No	No	NoDiar	NA	NA	NA	0	NA	NA	NA	NA	NA	NA	NA	NA	0	NA	NA	NA	NA	NA	NA	NA	NA
F.14	pig7	w11	M	20.8	pen806	r1	Digesta	Col3	6.8	Yes	Yes	14.9	3	No	No	DiarNoInfl	NA	NA	NA	NA	NA	NA	NA	NA	NA	NA	NA	NA	0	NA	NA	NA	NA	NA	NA	NA	NA
F.140	pig26	w8	F	16.3	pen866	r2	Mucose	Col3	NA	Yes	No	27.5	1	Yes	No	NoDiar	NA	NA	NA	0	NA	NA	NA	NA	NA	NA	NA	NA	0	NA	NA	NA	NA	NA	NA	NA	NA
F.141	pig27	w8	M	25.8	pen866	r2	Mucose	Col2	NA	Yes	Yes	12.5	3	No	No	DiarInfl	NA	NA	NA	0	NA	NA	NA	NA	NA	NA	NA	NA	0	NA	NA	NA	NA	NA	NA	NA	NA
F.142	pig27	w8	M	25.8	pen866	r2	Mucose	Col3	NA	Yes	Yes	12.5	3	Yes	Yes	DiarInfl	NA	NA	NA	0	NA	NA	NA	NA	NA	NA	NA	NA	0	NA	NA	NA	NA	NA	NA	NA	NA
F.15	pig8	w11	M	33.8	pen806	r1	Digesta	Col2	5.52	No	No	25.9	1	No	No	NoDiar	146.016	72.307	45.0155	21.651	1.197	5.845	42.745	4.66	2.09	1.76	1.6	32.635	934.535	15.535	24.992	0	8.61	82.3015	180.393	622.704	6.3127
F.16	pig8	w11	M	33.8	pen806	r1	Digesta	Col3	6.59	No	No	25.9	1	Yes	No	NoDiar	118.876	64.022	29.1005	17.414	3.186	5.153	51.115	6.63	1.26	1.9	3.17	38.155	1120.94	9.42	16.888	4.684	25.291	84.9455	53.234	926.479	11.3442
F.17	pig9	w11	M	25.1	pen806	r1	Digesta	Col2	6.2	Yes	Yes	12.5	3	No	Yes	DiarInfl	116.959	70.326	27.0895	14.468	1.913	3.162	37.755	13.74	1.24	1.81	2.05	18.915	282.363	9.69	14.505	7.491	24.023	105.181	50.784	70.689	8.78319
F.18	pig9	w11	M	25.1	pen806	r1	Digesta	Col3	6.5	Yes	Yes	12.5	3	No	No	DiarInfl	101.844	62.531	21.7805	12.656	1.967	2.91	37.665	16.04	1.96	1.65	2.41	15.605	337.541	11.52	23.834	5.994	32.173	132.091	53.747	78.182	9.97316
F.19	pig10	w12	M	41.6	pen804	r1	Digesta	Col2	6.77	Yes	Yes	11.5	3	No	Yes	DiarInfl	125.82	74.584	35.4645	11.643	1.269	2.86	17.585	8.24	2.97	3.21	1.62	1.545	370.118	21.074	47.079	11.958	41.968	144.413	26.555	77.07	5.10979
F.2	pig1	w8	F	25.9	pen876	r1	Digesta	Col3	6.5	Yes	Yes	11.7	3	No	No	DiarNoInfl	104.374	64.739	26.0925	8.207	1.613	3.722	37.805	20.68	1.54	1.23	2.04	12.315	593.59	47.195	90.802	20.144	76.796	200.576	46.347	111.73	11.3313
F.20	pig10	w12	M	41.6	pen804	r1	Digesta	Col3	6.46	Yes	Yes	11.5	3	Yes	Yes	DiarInfl	111.84	69.562	28.3555	10.24	1.354	2.328	11.185	2.76	1.88	2.45	2.02	2.075	552.5	44.981	85.305	20.467	76.426	225.188	31.666	68.468	6.61019
F.21	pig11	w12	M	29.4	pen804	r1	Digesta	Col2	5.88	Yes	Yes	10.5	3	No	No	DiarInfl	97.4265	60.484	27.1615	7.736	0.443	1.602	14.385	4.67	5.49	2.4	0.82	1.005	368.685	37.521	45.141	11.611	43.593	151.296	23.063	56.46	3.19211
F.22	pig11	w12	M	29.4	pen804	r1	Digesta	Col3	6.32	Yes	Yes	10.5	3	No	Yes	DiarInfl	106.058	68.981	26.3475	8.379	0.767	1.584	9.225	1.53	2.84	1.69	0.82	2.345	407.373	41.539	59.533	13.827	56.402	190.983	19.553	25.536	3.7126
F.23	pig12	w12	M	23.2	pen804	r1	Digesta	Col2	6.34	Yes	Yes	11	4	Yes	No	DiarInfl	94.2785	62.203	25.1425	4.615	0.996	1.322	4.345	0	0.73	0.46	0.82	2.335	294.726	40.204	29.508	12.45	52.197	127.183	17.98	15.204	5.45623
F.24	pig12	w12	M	23.2	pen804	r1	Digesta	Col3	6.39	Yes	Yes	11	4	No	Yes	DiarInfl	87.9285	58.24	22.5575	4.492	1.398	1.241	5.705	0.94	0.66	0.43	1.03	2.645	356.693	46.83	30.394	17.85	70.141	154.327	19.743	17.409	6.32804
F.25	pig13	w12	F	23.1	pen808	r1	Digesta	Col2	5.9	No	Yes	15.2	3	No	Yes	DiarInfl	148.73	88.418	38.7505	15.244	1.022	5.295	24.065	6.51	1.75	1.98	0.27	13.555	482.25	48.942	48.518	21.386	67.711	173.639	31.393	90.661	5.11791
F.26	pig13	w12	F	23.1	pen808	r1	Digesta	Col3	6.21	No	Yes	15.2	3	Yes	Yes	DiarInfl	135.076	85.608	31.4855	12.612	1.515	3.855	21.265	4.86	0.91	1.3	0.96	13.235	444.147	45.309	43.398	16.849	65.899	189.065	35.732	47.896	6.31503
F.27	pig14	w12	F	35	pen808	r1	Digesta	Col2	6.2	Yes	Yes	15.1	3	No	Yes	DiarInfl	118.284	78.447	29.4665	8.029	1.107	1.235	9.015	1.65	1.6	2.12	2.04	1.605	394.257	47.056	51.345	16.694	63.971	163.303	16.102	35.786	4.72755
F.28	pig14	w12	F	35	pen808	r1	Digesta	Col3	6.38	Yes	Yes	15.1	3	No	Yes	DiarInfl	106.629	69.28	26.3725	8.329	1.429	1.218	12.365	4.14	1.51	1.66	2.61	2.445	452.786	47.006	68.513	18.423	72.614	189.062	23.919	33.248	6.62732
F.29	pig15	w12	F	27.3	pen807	r1	Digesta	Col2	6	Yes	Yes	12.9	3	Yes	Yes	DiarInfl	116.555	75.366	29.5185	8.864	0.793	2.014	14.055	4.61	2.64	0.99	0.65	5.165	426.837	48.824	41.656	20.326	67.77	148.392	21.415	78.455	5.23502
F.3	pig2	w8	M	22.3	pen876	r1	Digesta	Col2	5.88	No	No	21.2	1	Yes	Yes	NoDiar	147.94	86.045	31.2555	24.867	2.125	3.647	42.465	16.3	0.62	1.73	1.99	21.825	573.188	70.325	50.867	21.54	87.227	280.358	32.29	30.581	12.6765
F.30	pig15	w12	F	27.3	pen807	r1	Digesta	Col3	6.24	Yes	Yes	12.9	3	Yes	Yes	DiarInfl	110.748	72.37	25.2115	9.767	1.556	1.843	19.335	7.48	0.55	0.84	1.85	8.615	602.051	78.78	47.143	31.946	111.062	207.162	34.419	91.538	8.99554
F.31	pig22	w8	M	19.3	pen867	r2	Digesta	Col2	5.94	No	Yes	15.7	3	Yes	No	DiarInfl	115.29	79.862	24.1535	9.71	0.578	0.986	15.905	5.69	1.82	0.8	1.56	6.035	468.647	54.207	43.966	21.325	72.027	186.893	25.592	64.638	3.68657
F.32	pig22	w8	M	19.3	pen867	r2	Digesta	Col3	6.12	No	Yes	15.7	3	Yes	No	DiarInfl	98.5655	68.717	20.3495	8.069	0.607	0.823	15.575	5.65	1.17	0.69	1.31	6.755	460.75	46.597	46.543	16.017	62.827	175.642	31.153	81.972	4.37622
F.33	pig23	w8	F	16.5	pen872	r2	Digesta	Col2	6.19	Yes	Yes	7.95	4	No	No	DiarNoInfl	93.9565	65.856	21.4515	5.005	0.507	1.137	28.185	5.85	19.62	0.93	0.94	0.845	375.925	35.372	43.734	10.832	39.485	132.462	18.364	95.676	3.58248
F.34	pig23	w8	F	16.5	pen872	r2	Digesta	Col3	6.65	Yes	Yes	7.95	4	No	No	DiarNoInfl	76.5675	57.334	15.0285	2.842	0.587	0.776	25.915	6.82	15.57	0.9	0.77	1.855	428.175	32.867	45.687	11.169	52.23	170.232	26.514	89.475	4.0379
F.35	pig24	w12	F	39.6	pen877	r2	Digesta	Col2	6.19	Yes	Yes	13.4	3	No	Yes	DiarInfl	108.508	65.83	31.1205	9.054	0.776	1.728	10.715	1.84	3.48	1.34	0.47	3.585	413.435	39.28	51.665	14.095	52.481	123.124	21.975	110.815	3.69959
F.36	pig24	w12	F	39.6	pen877	r2	Digesta	Col3	6.4	Yes	Yes	13.4	3	No	Yes	DiarInfl	97.9615	60.197	26.3335	8.661	1.05	1.72	11.255	2.49	2.47	1.18	0.89	4.225	427.401	40.739	65.233	16.542	61.832	146.965	25.749	70.34	5.15695
F.37	pig25	w8	M	23.2	pen866	r2	Digesta	Col2	5.63	No	Yes	13.7	3	No	No	DiarNoInfl	122.578	77.639	29.2085	12.969	0.559	2.202	44.015	11.71	15.7	1.03	2.36	13.215	840.758	21.124	40.326	14.311	25.213	75.2805	160.68	503.823	8.68324
F.38	pig25	w8	M	23.2	pen866	r2	Digesta	Col3	6.03	No	Yes	13.7	3	Yes	No	DiarNoInfl	99.3495	65.371	22.7365	9.758	0.398	1.086	38.955	12.15	13.76	0.56	1.22	11.265	929.189	10.953	33.118	6.225	10.857	40.2155	237.795	590.026	6.86154
F.39	pig26	w8	F	16.3	pen866	r2	Digesta	Col2	6.67	Yes	No	27.5	1	No	No	NoDiar	80.5125	46.501	18.4345	9.745	2.617	3.215	59.245	20.43	0.92	1.33	6.63	29.935	824.087	73.161	50.417	35.23	162.14	284.721	60.238	158.18	9.67217
F.4	pig2	w8	M	22.3	pen876	r1	Digesta	Col3	5.4	No	No	21.2	1	No	No	NoDiar	147.036	82.983	30.9465	26.965	2.374	3.767	40.565	13.6	0.83	1.61	2.09	22.435	551.513	62.957	59.971	19.622	76.231	268.284	34.635	29.813	13.4655
F.40	pig26	w8	F	16.3	pen866	r2	Digesta	Col3	6.75	Yes	No	27.5	1	Yes	No	NoDiar	71.4615	42.895	15.7905	7.681	2.382	2.713	56.215	19.63	0.77	1.22	6.46	28.135	402.985	15.713	23.28	12.115	42.477	105.225	61.031	143.143	9.49
F.41	pig27	w8	M	25.8	pen866	r2	Digesta	Col2	6.33	Yes	Yes	12.5	3	No	No	DiarInfl	110.602	67.833	28.5085	9.879	1.363	3.018	28.055	11.54	1.58	1.21	4.98	8.745	623.139	60.742	51.092	23.929	90.409	172.34	52.173	172.453	7.40805
F.42	pig27	w8	M	25.8	pen866	r2	Digesta	Col3	6.41	Yes	Yes	12.5	3	Yes	Yes	DiarInfl	101.141	62.698	25.5125	8.969	1.321	2.641	31.025	15.91	1.31	1.27	4.76	7.775	781.413	47.819	71.478	17.466	60.886	117.278	50.93	415.556	7.5642
F.5	pig3	w8	F	22.1	pen876	r1	Digesta	Col2	5.84	Yes	No	20	1	No	Yes	NoDiar	126.508	75.218	31.3915	14.419	1.467	4.013	38.985	17.16	1.59	1.08	1.17	17.985	607.605	49.396	67.187	16.354	60.591	202.294	71.321	140.461	11.1761
F.6	pig3	w8	F	22.1	pen876	r1	Digesta	Col3	6.19	Yes	No	20	1	No	Yes	NoDiar	132.27	81.132	28.5075	15.234	2.754	4.643	38.855	18.2	1.92	0.92	2.94	14.875	684.783	61.946	113.347	25.853	86.543	277.921	39.612	79.56	19.3895
F.7	pig4	w11	M	32.3	pen802	r1	Digesta	Col2	6.18	No	No	26	1	No	No	NoDiar	138.556	78.908	36.3415	17.759	1.663	3.885	21.955	4.42	1.24	3.24	3.39	9.665	392.269	9.612	17.644	4.387	17.994	84.7765	31.772	226.084	6.57139
F.8	pig4	w11	M	32.3	pen802	r1	Digesta	Col3	6.7	No	No	26	1	No	No	NoDiar	104.606	62.863	24.7835	12.166	1.945	2.848	18.765	5.33	0.92	2.3	3.21	7.005	319.81	6.139	13.203	0	19.122	104.572	33.764	143.011	9.57219
F.9	pig5	w11	M	32.8	pen802	r1	Digesta	Col2	6.86	Yes	Yes	10.2	4	Yes	Yes	DiarInfl	82.2145	55.544	18.2975	5.953	1.076	1.344	13.785	3.25	3.72	1.11	2.52	3.185	371.159	7.174	21.663	0	22.029	98.4685	27.62	194.205	5.61423
